# Supplementary material for: Aminosteroid RM-581 Induces G0/G1 Arrest and Endoplasmic Reticulum Stress-Mediated Apoptosis in Human Acute and Chronic Leukemia Cell Lines
Source: Cancers (Basel). 2026 Mar 26;18(7):1078. doi: 10.3390/cancers18071078 (PMC13072159; doi:10.3390/cancers18071078)
Supplement: Supplementary file 1 [file cancers-18-01078-s001.zip]

Archive with 1 entries (1 files):
- cancers-4191892-supplementary.pdf
